# Supplementary material for: Optimal tagging strategies for illuminating expression profiles of genes with different abundance in zebrafish
Source: Commun Biol. 2023 Dec 21;6:1300. doi: 10.1038/s42003-023-05686-1 (PMC10739737; doi:10.1038/s42003-023-05686-1)
Supplement: Supplementary file 6 — Supplementary Data 3 [file 42003_2023_5686_MOESM6_ESM.xlsx]

## Sheet: sgRNA sequence
cx23	sg-1	5’-GTTGAGGATCTTTCCAAGGC-3’
cx30.3	sg-1	5’-TGTGCTCAATGTGGCTGAAC-3’
	sg-2	5’-TGATTGTCAAAGCATTGCTC-3’
cx34.4	sg-1	5’-GCCGGCACCAGCATACAGTG-3’
	sg-2	5’-TGTGAACAGAGAGAGATCCA-3’
cx35	sg-1	5’-CGGATGAGCATGCCGAATTT-3’
	sg-2	5’-GTAGGCAGAGTCACTGGACT-3’
cx39.9	sg-1	5’-TGCTGGCTTGATGGTGATCC-3’
cx43	sg-1	5’-TGTGCTCATGTGTATCATCA-3’
cx43.4	sg-1	5’-GTTTCAGGTGCCTGCGCAGG-3’
cx44.1	sg-1	5’-AGAATTCCTGACGATGCACT-3’
	sg-2	5’-AGATGAGGACGAGTTGGCTG-3’
cx47.1	sg-1	5’-TGTCGTTGTGCCACCAGAAA-3’
	sg-2	5’-AGAGCCAGCAGCCCCGTTTC-3’
cx48.5	sg-1	5’-TGGTTTAAGCACTGGGCCGG-3’
	sg-2	5’-GGGGCACGTCACCACCACGG-3’
cx52.6	sg-1	5’-GCAGGGGGTGGTGTCATAGC-3’
	sg-2	5’-TGGAGGCTGCACTCTCAGAC-3’
cx55.5	sg-1	5’-GCTGGAACTGCTGGCCAATG-3’
	sg-2	5’-GGAGGTGGGCCTGCTCAGCT-3’

## Sheet: primer (sgRNA region)
		5’ → 3’
cx23	F	CGTAGTGTGAATGAGGCTTG
	R	CTTTCTGTATCCACCACCAG
cx30.3	F	GACCTGGAGAGCTTGAAGAAC
	R	GCTGAAACCTGCTTTCAAGTG
cx34.4	F	CTGCTGTACCACATCTACGAG
	R	CTGACCTGACTCGCTTTAGTC
cx35	F	CTGTCTAGAGGTCAAAGAGATC
	R	GCTTGTAGAGCAAGTATTGTG
cx39.9	F	TTACCCTTATTTTCCTGCTCAC
	R	TGTCACTCTAAATGACACCTCG
cx43	F	CGACCAAATACGCGTACTACA
	R	GTCTGTTCTGGTGGGCTGAGT
cx43.4	F	CTGCTGATTATGTATGCCGTGAG
	R	CAAACCAGTGACGTTGTTGCTG
cx44.1	F	CTGCCTCATCGATCCAGAAAG
	R	TCCTCATGAAAATTGCACAGC
cx47.1	F	GAGACACTCTTCGCAAACGT
	R	CGGAAATGGACACTACCCGT
cx48.5	F	CCTCCACCGCAGAGTTTAAGAT
	R	GGGACATTTTTCTGGGTGAACC
cx52.6	F	GAACGAAGGTCCATTCCAGAC
	R	TGGGGAAACAATCAACAGAGG
cx55.5	F	CACAGAGCACAACAGCAATTC
	R	CTAGAGAAGAGAAAAATGATGGAC

## Sheet: primer (junction PCR)
				5’ → 3’
S-25 KI
cx23	5'	F	cx23-5'test-F1	AGTCACTGTCTTGGTACCTG
		R	5' test-R1	GAACTTGTGGCCGTTTACGTC
	3'	F	3'test-F3	CGGAGGCTTTTGACTTTCTGC
		R	cx23-R1	CTTTCTGTATCCACCACCAG
cx30.3	5'	F	cx30.3-5'test-F3	GCTTTACTGGTGGCTATGCATG
		R	5' test-R1	GAACTTGTGGCCGTTTACGTC
	3'	F	3'test-F3	CGGAGGCTTTTGACTTTCTGC
		R	M-cx30.3-R1	GCTGAAACCTGCTTTCAAGTG
cx34.4	5'	F	M-cx34.4-F1	CTGCTGTACCACATCTACGAG
		R	5' test-R1	GAACTTGTGGCCGTTTACGTC
	3'	F	Uni-3'test-F1	GTCATGCCATCCGTAAGATGC
		R	M-cx34.4-R1	CTGACCTGACTCGCTTTAGTC
cx35	5'	F	M-cx35-F1	CTGTCTAGAGGTCAAAGAGATC
		R	5' test-R1	GAACTTGTGGCCGTTTACGTC
	3'	F	3'test-F3	CGGAGGCTTTTGACTTTCTGC
		R	M-cx35-R1	GCTTGTAGAGCAAGTATTGTG
cx39.9	5'	F	M-cx39.9-KI-test-F4	GTGCCTAGTGAGGACGTTGTTG
		R	M-universal-test-R3	GATGAACTTCAGGGTCAGCTTG
	3'	F	Uni-3'test-F1	GTCATGCCATCCGTAAGATGC
		R	cx39.9-3'R1	CACATGATTCAGTCTATGAC
cx43	5'	F	M-cx43-5'test-F3	GACCAACTCTTGCCGCAATTAC
		R	5'test-R1	GAACTTGTGGCCGTTTACGTC
	3'	F	3'test-F3	CGGAGGCTTTTGACTTTCTGC
		R	M-cx43 R1	GTCTGTTCTGGTGGGCTGAGT
cx43.4	5'	F	cx43.4-5'test F1	CACACCGTAGACTGCTTTGTG
		R	5'test-R1	GAACTTGTGGCCGTTTACGTC
	3'	F	3'test-F3	CGGAGGCTTTTGACTTTCTGC
		R	cx43.4-3'test-R3	TAGGAGGGCTGATAACTCGAGTC
cx44.1	5'	F	M-cx44.1-F2	GAGGAGGACAAATCCACGTC
		R	mcherry-5'test-R1	CACCTTGAAGCGCATGAACT
	3'	F	3'test-F3 (Uni-3'test-F1)	CGGAGGCTTTTGACTTTCTGC (GTCATGCCATCCGTAAGATGC)
		R	cx44.1-3'test-R3	GAAAGGCACCTCATCCTTTCTTC
cx47.1	5'	F	cx47.1-F1	GAGACACTCTTCGCAAACGT
		R	5'test-R1	GAACTTGTGGCCGTTTACGTC
	3'	F	3'test-F3	CGGAGGCTTTTGACTTTCTGC
		R	cx47.1-3'R2	GAAATGGACACTACCCGTCTAC
cx48.5	5'	F	cx48.5-F1	CCTCCACCGCAGAGTTTAAGAT
		R	mcherry-5'test-R1	CACCTTGAAGCGCATGAACT
	3'	F	3'test-F3	CGGAGGCTTTTGACTTTCTGC
		R	cx48.5-R1	GGGACATTTTTCTGGGTGAACC
cx52.6	5'	F	M-cx52.6-F1	GAACGAAGGTCCATTCCAGAC
		R	5'test-R1	GAACTTGTGGCCGTTTACGTC
	3'	F	3'test-F1	CGCCCGGTAGTGATCTTATTTC
		R	M-cx52.6-R1	TGGGGAAACAATCAACAGAGG
cx55.5	5'	F	M-cx55.5-F2	CACTCACCACCTTGCAACTCT
		R	mcherry-5'test-R1	CACCTTGAAGCGCATGAACT
	3'	F	3'test-F3	CGGAGGCTTTTGACTTTCTGC
		R	cx55.5-3'R1	ACAATTCTTGAGCAGGTCCAGG
VH
cx34.4	5'	F	M-cx34.4-F1	CTGCTGTACCACATCTACGAG
		R	5' test-R1	GAACTTGTGGCCGTTTACGTC
	3'	F	Uni-3'test-F1	GTCATGCCATCCGTAAGATGC
		R	M-cx34.4-R1	CTGACCTGACTCGCTTTAGTC
cx35	5'	F	M-cx35-F2	GAGAAGACAAGAGGGCATCTC
		R	5' test-R1	GAACTTGTGGCCGTTTACGTC
	3'	F	3'test-F3	CGGAGGCTTTTGACTTTCTGC
		R	M-cx35-R1	GCTTGTAGAGCAAGTATTGTG
cx43.4	5'	F	cx43.4-5'test F1	CACACCGTAGACTGCTTTGTG
		R	5'test-R1	GAACTTGTGGCCGTTTACGTC
	3'	F	3'test-F3	CGGAGGCTTTTGACTTTCTGC
		R	cx43.4-3'test-R3	TAGGAGGGCTGATAACTCGAGTC
cx47.1	5'	F	cx47.1-F1	GAGACACTCTTCGCAAACGT
		R	5'test-R1	GAACTTGTGGCCGTTTACGTC
	3'	F	3'test-F3	CGGAGGCTTTTGACTTTCTGC
		R	cx47.1-3'R2	GAAATGGACACTACCCGTCTAC
cx52.6	5'	F	M-cx52.6-F1	GAACGAAGGTCCATTCCAGAC
		R	5'test-R1	GAACTTGTGGCCGTTTACGTC
	3'	F	3'test-F1	CGCCCGGTAGTGATCTTATTTC
		R	M-cx52.6-R1	TGGGGAAACAATCAACAGAGG
cx55.5	5'	F	M-cx55.5-F2	CACTCACCACCTTGCAACTCT
		R	5'test-R1	GAACTTGTGGCCGTTTACGTC
	3'	F	3'test-F3	CGGAGGCTTTTGACTTTCTGC
		R	cx55.5-3'R1	ACAATTCTTGAGCAGGTCCAGG
V
cx43.4	5'	F	cx43.4-5'test F1	CACACCGTAGACTGCTTTGTG
		R	5'test-R1	GAACTTGTGGCCGTTTACGTC
	3'	F	3'test-F3	CGGAGGCTTTTGACTTTCTGC
		R	cx43.4-3'test-R3	TAGGAGGGCTGATAACTCGAGTC
SPH
cx43.4	5'	F	cx43.4-5'test F1	CACACCGTAGACTGCTTTGTG
		R	scFV-5'test-R1	TCTGGGTCATCACGATGTCG
	3'	F	3'test-F3	CGGAGGCTTTTGACTTTCTGC
		R	cx43.4-3'test-R3	TAGGAGGGCTGATAACTCGAGTC

## Sheet: primer (insertion PCR)
		5’ → 3’
cx34.4	F	CTTCGAGATCCTCTATCTGG
	R1	TTCTGGGCCACAATTTCCAG
	R2	GTTATCGTATTCGCGTGTCG
cx35	F	GAGAAGACAAGAGGGCATCTC
	R	GCTTGTAGAGCAAGTATTGTG
cx43	F	GACCAACTCTTGCCGCAATTAC
	R	AGGAACTTGCGAGGATTCAG
cx43.4	F	CACACCGTAGACTGCTTTGTG
	R	TAGGAGGGCTGATAACTCGAGTC
cx47.1	F	GCACCACCATTTACGAGTAGC
	R	ACATGATCAATTGTGTCCTCGC
cx52.6	F	GAACGAAGGTCCATTCCAGAC
	R1	TGGGGAAACAATCAACAGAGG
	R2	GTTATCGTATTCGCGTGTCG
cx55.5	F	GAAACCTTGGAAGGGTAGTGC
	R	CAAGCATGGGAAGATTTCCAAG

## Sheet: primer (real time-qPCR)
		5’ → 3’
cx30.3	cx30.3-q-F	ATCTGAATCATCGTGTAGCC
	cx30.3-q-R	GTCTGACTGTTCGTCTCCCC
cx34.4	cx34.4-q-F1	CTTGTCCGTCATTCATGGTG
	cx34.4-q-R1	TCGTAGATGTGGTACAGCAG
cx35	cx35-q-F1	GAACTCCACCAAAGAGTCCG
	cx35-q-R1	AATACTGGCCCACCAGGAAG
cx39.9	cx39.9-q-F	TCTTCGTCTCAACCCCAACA
	cx39.9-q-R	GAAGCCCACCTCAAACAGTG
cx43	cx43-q-F	TTGGTGACTGAACTTCAGAG
	cx43-q-R	TTGAAAGCTGACTGCTCGTC
cx43.4	cx43.4-q-F1	CCTGTATGGTTTCGAGGTCG
	cx43.4-q-R1	GCATCACGAATTCCGCTGAG
cx44.1	cx44.1-q-F	TAGCTGCCTCATCGATCCAG
	cx44.1-q-R	GGCAGCGTTTCGTCATACAT
cx47.1	cx47.1-q-F	GTCGCATTCCCAACAGCATC
	cx47.1-q-R	GTCTGAAAAGCCATGTCAAGC
cx48.5	cx48.5-q-F1	AGTTGCGGCCCCTGTATAAG
	cx48.5-q-R1	GGGCAAACTCATTGGTCATG
cx52.6	cx52.6-q-F2	GTACATGCTCTACGGTATCG
	cx52.6-q-R2	CTCCTGATATGACCAGCATG
cx55.5	cx55.5-q-F	GTAGTGCTCCCTGGAATTGC
	cx55.5-q-R	ACTATGCCGTGACTCAGAGC
β-actin	actin-F	ATTGTTGGACGACCCAGACA
	actin-R	CGGAGCTCATTGTAGAAGGTGT
eGFP	eGFP-q-F2	AGGACGACGGCAACTACAAG
	eGFP-q-R2	TCTTCTGCTTGTCGGCCATG
mCherry	mCherry-q-F2	ATCTACAAGGTGAAGCTGCG
	mCherry-q-R2	TCTTGACCTCAGCGTCGTAG
