# Supplementary material for: Optimal tagging strategies for illuminating expression profiles of genes with different abundance in zebrafish
Source: Commun Biol. 2023 Dec 21;6:1300. doi: 10.1038/s42003-023-05686-1 (PMC10739737; doi:10.1038/s42003-023-05686-1)
Supplement: Supplementary file 7 — Supplementary Data 4 [file 42003_2023_5686_MOESM7_ESM.xlsx]

## Sheet: Fig. 1
Fig. 1b
cx43.4
strategy	MMEJ								HR		NHEJ
	S-10	D-10	S-25	D-25	S-40	D-40	S-100	D-100	-sg	+sg
GFP-positive embryos / microinjected embryos (n=3)	6/180	1/257	42/320	1/241	7/128	4/206	30/284	3/146	0/179	0/155	3/442
	6/214	0/218	47/338	7/333	20/381	4/287	22/254	18/369	0/153	0/314	0/331
	2/176	1/156	35/285	4/358	24/397	4/302	17/253	8/304	0/110	0/208	0/283
Fig. 1c
cx43
strategy	MMEJ								HR		NHEJ
	S-10	D-10	S-25	D-25	S-40	D-40	S-100	D-100	-sg	+sg
GFP-positive embryos / microinjected embryos (n=3)	0/254	0/349	29/270	3/144	11/199	4/368	8/339	4/267	0/345	0/294	/
	2/218	0/350	29/383	7/250	23/383	3/265	4/293	6/364	0/342	0/304
	1/258	0/317	31/311	5/275	10/184	2/281	7/315	2/225	0/303	0/289
Fig. 1e
cx43.4
strategy	MMEJ-S-25	MMEJ-S-25	HR	NHEJ
	G+	G-
desired F0	3	0	0	0
screeded F0	10	30	32	30
Germline transmission rate (desired F0 / screened F0)	3/10	0/30	0/32	0/30
cx43
strategy	MMEJ-S-25	MMEJ-S-25	HR
	G+	G-
desired F0	3	0	0
screeded F0	6	30	32
Germline transmission rate (desired F0 / screened F0)	3/6	0/30	0/32
Fig. 1g
cx43.4
Founder	Fish 1	Fish 2	Fish 3
KI F1	49	22	35
all F1	157	179	231
mosaicism (KI F1 / all F1)	49/157 (31.2%)	22/179 (12.3%)	35/231 (15.2%)
cx43
Founder	Fish 1	Fish 2	Fish 3
KI F1	21	56	13
all F1	146	210	119
mosaicism (KI F1 / all F1)	21/146 (14.4%)	56/210 (26.7%)	13/119 (10.9%)

## Sheet: Fig. 2
Fig. 2a
gene	cx30.3	cx34.4	cx35	cx39.9	cx43	cx43.4	cx44.1	cx47.1	cx48.5	cx52.6	cx55.5
sgRNA site	sg-1	sg-1	sg-1	sg-1	sg-1	sg-1	sg-1	sg-1	sg-1	sg-1	sg-1
GFP-positive embryos / microinjected embryos	0/263	0/432	0/331	7/289	28/288	32/244	0/425	0/311	0/289	0/371	0/410
Fig. 2b
gene	cx30.3		cx34.4		cx35		cx44.1		cx47.1		cx48.5		cx52.6		cx55.5
sgRNA site	sg-1	sg-2	sg-1	sg-2	sg-1	sg-2	sg-1	sg-2	sg-1	sg-2	sg-1	sg-2	sg-1	sg-2	sg-1	sg-2
desired F0	2	3	2	3	2	2	2	2	2	2	4	2	4	3	4	2
screeded F0	6	11	12	12	8	11	10	10	10	16	8	6	9	10	7	8
PCR-positive F0	7	13	22	31	27	15	11	43	11	20	30	30	25	34	26	41
Fig. 2c
gene	cx30.3		cx34.4		cx35		cx44.1		cx47.1		cx48.5		cx52.6		cx55.5
sgRNA site	sg-1	sg-2	sg-1	sg-2	sg-1	sg-2	sg-1	sg-2	sg-1	sg-2	sg-1	sg-2	sg-1	sg-2	sg-1	sg-2
sgRNA efficiency	0.9	1	0.7123	0.919	0.698	0.632	0.7133	0.897	0.8	1	0.7006	0.696	0.85	1	0.7613	0.8946
Ratio of PCR-positive F0 (PCR-positive F0 / caudal fin-tested F0)	7/96	13/96	22/96	33/96	25/96	15/96	11/96	42/96	11/96	19/96	29/96	29/96	23/96	34/96	25/72	42/72
Fig. 2d
gene	cx30.3				cx34.4
sgRNA site	sg-1		sg-2		sg-1		sg-2
	P+	P-	P+	P-	P+	P-	P+	P-
desired F0	2	0	3	0	2	0	3	0
screeded F0	6	30	11	30	12	31	12	30
Germline transmission rate (desired F0 / screened F0)	2/6	0/30	3/11	0/30	2/12	0/31	3/12	0/30
Fig. 2e
cx30.3-sg-1
Founder	Fish 1	Fish 2
KI F1	42	51
all F1	186	191
mosaicism (KI F1 / all F1)	42/186 (22.6%)	51/191 (26.7%)
cx30.3-sg-1
Founder	Fish 1	Fish 2	Fish 3
KI F1	48	18	7
all F1	216	78	91
mosaicism (KI F1 / all F1)	48/216 (22.2%)	18/78 (23.1%)	7/91 (7.7%)
cx34.4-sg-1
Founder	Fish 1	Fish 2
KI F1	51	28
all F1	144	175
mosaicism (KI F1 / all F1)	51/144 (35.4%)	28/175 (16%)
cx34.4-sg--2
Founder	Fish 1	Fish 2	Fish 3
KI F1	10	14	26
all F1	171	101	135
mosaicism (KI F1 / all F1)	10/171 (5.8%)	14/101 (13.9%)	26/135 (19.3%)

## Sheet: Fig. 3
Fig. 3b
cx43.4
strategy	S-CCN-25	S-NGG-25
GFP-positive embryos / microinjected embryos (n=3)	29/245	39/262
	18/135	45/406
	22/191	36/290
cx43
strategy	S-CCN-25	S-NGG-25
GFP-positive embryos / microinjected embryos (n=3)	18/209	15/204
	19/333	6/145
	15/241	9/156
Fig. 3c
cx43.4
strategy	S-CCN-25	S-NGG-25
desired F0	3	6
heritable F0	7	7
GFP-positive F0	10	10
cx43
strategy	S-CCN-25	S-NGG-25
desired F0	3	7
heritable F0	4	7
GFP-positive F0	10	10

## Sheet: Fig. 4
Fig. 4a
eGFP group	Relative mRNA expression (fold)
gene	cx34.4		cx35		cx43		cx43.4		cx47.1		cx52.6
genotype	HM	HT	HM	HT	HM	HT	HM	HT	HM	HT	HM	HT
2-ΔΔCt (n=3)	0.0653048	0.0300463	0.0726278	0.057379	1	0.621288	0.856584	0.382447	0.0187106	0.00955188	0.0106476	0.00979775
	0.0853775	0.0500669	0.0996721	0.0278406	1.15669	0.695762	0.721965	0.301452	0.0151627	0.00885066	0.0152329	0.0101667
	0.0996721	0.0505317	0.0755373	0.0309625	1.30134	0.672062	0.749154	0.276752	0.0171181	0.0098659	0.0124303	0.0121464
		technical repeat (Ct)			average	ΔCt	ΔΔCt	2-ΔΔCt
cx34.4-HM	repeat 1	23.79	23.72	23.66	23.7233	6.16667	3.93667	0.0653048
	repeat 2	22.75	22.75	22.64	22.7133	5.78	3.55	0.0853775
	repeat 3	22.81	22.71	22.8	22.7733	5.55667	3.32667	0.0996721
β-actin (cx34.4-HM)	repeat 1	17.54	17.55	17.58	17.5567
	repeat 2	16.91	16.91	16.98	16.9333
	repeat 3	17.11	17.05	17.49	17.2167
cx34.4-HT	repeat 1	24.51	24.36	24.34	24.4033	7.28667	5.05667	0.0300463
	repeat 2	23.28	23.26	23.34	23.2933	6.55	4.32	0.0500669
	repeat 3	23.35	23.25	23.31	23.3033	6.53667	4.30667	0.0505317
β-actin (cx34.4-HT)	repeat 1	17.5	16.89	16.96	17.1167
	repeat 2	16.59	16.69	16.95	16.7433
	repeat 3	16.6	16.8	16.9	16.7667
cx35-HM	repeat 1	22.42	22.46	22.34	22.4067	6.01333	3.78333	0.0726278
	repeat 2	21.18	21.24	21.19	21.2033	5.55667	3.32667	0.0996721
	repeat 3	21.97	21.95	21.89	21.9367	5.95667	3.72667	0.0755373
β-actin (cx35-HM)	repeat 1	16.15	16.21	16.82	16.3933
	repeat 2	15.59	15.67	15.68	15.6467
	repeat 3	16.28	15.79	15.87	15.98
cx35-HT	repeat 1	23.52	23.46	23.59	23.5233	6.35333	4.12333	0.057379
	repeat 2	23.34	23.46	23.26	23.3533	7.39667	5.16667	0.0278406
	repeat 3	23.23	23.12	23.07	23.14	7.24333	5.01333	0.0309625
β-actin (cx35-HT)	repeat 1	17.19	17.16	17.16	17.17
	repeat 2	15.93	15.96	15.98	15.9567
	repeat 3	15.86	15.9	15.93	15.8967
cx43-HM	repeat 1	19.11	19.84	19.67	19.54	2.23	0	1
	repeat 2	19.44	19.41	19.49	19.4467	2.02	-0.21	1.15669
	repeat 3	18.84	18.84	18.82	18.8333	1.85	-0.38	1.30134
β-actin (cx43-HM)	repeat 1	17.29	17.31	17.33	17.31
	repeat 2	17.27	17.31	17.7	17.4267
	repeat 3	16.82	16.85	17.28	16.9833
cx43-HT	repeat 1	21.5	21.13	20.99	21.2067	2.91667	0.686667	0.621288
	repeat 2	19.61	19.6	19.54	19.5833	2.75333	0.523333	0.695762
	repeat 3	19.69	19.55	19.58	19.6067	2.80333	0.573333	0.672062
β-actin (cx43-HT)	repeat 1	18.54	17.98	18.35	18.29
	repeat 2	16.8	16.85	16.84	16.83
	repeat 3	16.88	16.61	16.92	16.8033
cx43.4-HM	repeat 1	18.39	18.38	18.49	18.42	2.45333	0.223333	0.856584
	repeat 2	17.71	17.68	17.7	17.6967	2.7	0.47	0.721965
	repeat 3	17.51	17.59	17.58	17.56	2.64667	0.416667	0.749154
β-actin (cx43.4-HM)	repeat 1	15.56	16.11	16.23	15.9667
	repeat 2	14.94	15.01	15.04	14.9967
	repeat 3	15.3	14.72	14.72	14.9133
cx43.4-HT	repeat 1	19.71	19.79	20.11	19.87	3.61667	1.38667	0.382447
	repeat 2	18.68	18.66	18.74	18.6933	3.96	1.73	0.301452
	repeat 3	18.79	19.24	19.18	19.07	4.08333	1.85333	0.276752
β-actin (cx43.4-HT)	repeat 1	16.09	16.18	16.49	16.2533
	repeat 2	14.73	14.69	14.78	14.7333
	repeat 3	14.81	14.83	15.32	14.9867
cx47.1-HM	repeat 1	24.86	24.73	24.57	24.72	7.97	5.74	0.0187106
	repeat 2	23.75	23.74	23.64	23.71	8.27333	6.04333	0.0151627
	repeat 3	23.65	23.56		23.605	8.09833	5.86833	0.0171181
β-actin (cx47.1-HM)	repeat 1	16.68	16.72	16.85	16.75
	repeat 2	15.44	15.41	15.46	15.4367
	repeat 3	15.79	15.32	15.41	15.5067
cx47.1-HT	repeat 1	25.87	25.8	25.76	25.81	8.94	6.71	0.00955188
	repeat 2	24.43	24.37	24.3	24.3667	9.05	6.82	0.00885066
	repeat 3	24.13	24.26	24.13	24.1733	8.89333	6.66333	0.0098659
β-actin (cx47.1-HT)	repeat 1	16.91	16.66	17.04	16.87
	repeat 2	15.29	15.32	15.34	15.3167
	repeat 3	15.21	15.29	15.34	15.28
cx52.6-HM	repeat 1	26.96	26.98	26.8	26.9133	8.78333	6.55333	0.0106476
	repeat 2	25.57	25.65	26.17	25.7967	8.26667	6.03667	0.0152329
	repeat 3	25.67	25.79	26.19	25.8833	8.56	6.33	0.0124303
β-actin (cx52.6-HM)	repeat 1	17.49	17.58	19.32	18.13
	repeat 2	17.28	17.41	17.9	17.53
	repeat 3	17.16	17.21	17.6	17.3233
cx52.6-HT	repeat 1	27.92	27.78	27.58	27.76	8.90333	6.67333	0.00979775
	repeat 2	25.78	25.98	25.89	25.8833	8.85	6.62	0.0101667
	repeat 3	25.83	25.67	26.19	25.8967	8.59333	6.36333	0.0121464
β-actin (cx52.6-HT)	repeat 1	18.56	18.34	19.67	18.8567
	repeat 2	17.03	17.02	17.05	17.0333
	repeat 3	17.37	17	17.54	17.3033
mCherry group	Relative mRNA expression (fold)
gene	cx43.4		cx55.5
genotype	HM	HT	HM	HT
2-ΔΔCt (n=3)	1	0.486327	0.0250913	0.0160272
	1.10191	0.470848	0.0112807	0.0139525
	1.01162	0.532185	0.0143116	0.0136338
		technical repeat (Ct)			average	ΔCt	ΔΔCt	2-ΔΔCt
cx43.4-HM	repeat 1	18.46	18.64	18.6	18.5667	3.18333	0	1
	repeat 2	17.97	17.96	17.98	17.97	3.04333	-0.14	1.10191
	repeat 3	17.99	18.01	18.06	18.02	3.16667	-0.0166667	1.01162
β-actin (cx43.4-HM)	repeat 1	15.04	15.35	15.76	15.3833
	repeat 2	14.78	14.79	15.21	14.9267
	repeat 3	14.72	14.71	15.13	14.8533
cx43.4-HT	repeat 1	20.06	19.84	20.12	20.0067	4.22333	1.04	0.486327
	repeat 2	18.96	18.91	18.93	18.9333	4.27	1.08667	0.470848
	repeat 3	19.01	18.91	18.9	18.94	4.09333	0.91	0.532185
β-actin (cx43.4-HT)	repeat 1	15.7	15.75	15.9	15.7833
	repeat 2	14.58	14.61	14.8	14.6633
	repeat 3	14.84	14.6	15.1	14.8467
cx55.5-HM	repeat 1	26.43	26.91	26.93	26.7567	8.5	5.31667	0.0250913
	repeat 2	26.01	25.82	26.67	26.1667	9.65333	6.47	0.0112807
	repeat 3	25.85	25.76	26.34	25.9833	9.31	6.12667	0.0143116
β-actin (cx55.5-HM)	repeat 1	18.16	18.11	18.5	18.2567
	repeat 2	16.37	16.34	16.83	16.5133
	repeat 3	16.54	16.48	17	16.6733
cx55.5-HT	repeat 1	27.29	26.41	27.12	26.94	9.14667	5.96333	0.0160272
	repeat 2	25.43	25.25	25.7	25.46	9.34667	6.16333	0.0139525
	repeat 3	25.69	25.58	25.82	25.6967	9.38	6.19667	0.0136338
β-actin (cx55.5-HT)	repeat 1	17.73	17.67	17.98	17.7933
	repeat 2	15.97	15.97	16.4	16.1133
	repeat 3	16.5	15.99	16.46	16.3167

## Sheet: Fig. 5
Fig. 5b
cx43.4
modification	unmodified	5'-4PS	5'-8PS	5'-12PS	5'-24PS	5'-C6	5'-C12	5'-biotin	5'-spacer18	5'-acrydite	circular donor
GFP-positive embryos / microinjected embryos (n=3)	1/281	13/235	8/315	23/261	14/286	23/254	7/103	11/259	13/338	15/216	36/265
	0/296	6/123	19/262	17/172	9/155	14/197	19/248	17/341	13/309	9/119	28/198
	0/171	13/235	4/206	12/150	15/230	16/147	10/161	14/253	17/374	11/147	18/156
Fig. 5c
cx43
modification	unmodified	5'-12PS	5'-C6	circular donor
GFP-positive embryos / microinjected embryos (n=3)	0/191	17/365	15/321	17/208
	1/223	16/348	14/371	24/267
	1/266	11/271	6/153	11/105
Fig. 5d
cx43.4
modification	5'-12PS	5'-12PS	unmodified
	G+	G-
desired F0	4	0	0
screeded F0	5	20	20
Germline transmission rate (desired F0 / screened F0)	4/5	0/20	0/20
cx43
modification	5'-12PS	5'-12PS	unmodified
	G+	G-
desired F0	3	0	0
screeded F0	4	21	20
Germline transmission rate (desired F0 / screened F0)	3/4	0/21	0/20

## Sheet: Supplementary Fig. 3
Supplementary Fig. 3b
cx43.4
	GFP-positive	GFP-negative
total embryos	23	23
PCR-positive embryos	19	12
Supplementary Fig. 3c
cx43
	GFP-positive	GFP-negative
total embryos	23	23
PCR-positive embryos	16	11

## Sheet: Supplementary Fig. 5
Supplementary Fig. 5a
cx43.4
hours (days) post-injecion		8 hpi	1 dpi	2 dpi	3 dpi	4 dpi	5 dpi	6 dpi	7 dpi		total embryos
survival embryos	No injection (n=3)	114	114	114	113	113	112	112	112		134
		124	124	124	124	124	124	123	123		134
		120	120	120	120	118	118	118	118		129
	NFW (n=3)	108	101	97	95	95	95	95	95		121
		116	109	104	98	98	98	98	98		129
		114	109	105	104	104	103	103	103		126
	KO (n=3)	101	92	82	80	78	77	77	75		111
		120	100	88	84	83	81	79	78		133
		110	100	90	89	89	88	88	87		129
	KI (n=3)	104	56	50	45	44	42	41	40		129
		91	83	79	77	77	77	77	77		118
		100	97	93	89	88	88	87	86		121
Supplementary Fig. 5b
cx43
hours (days) post-injecion		8 hpi	1 dpi	2 dpi	3 dpi	4 dpi	5 dpi	6 dpi	7 dpi		total embryos
survival embryos	No injection (n=3)	134	134	134	134	134	131	131	131		145
		121	121	121	121	120	120	120	120		135
		107	107	107	107	106	105	105	105		113
	NFW (n=3)	108	99	99	97	96	96	96	96		116
		91	88	87	87	87	87	87	87		107
		97	97	95	94	94	94	94	94		120
	KO (n=3)	103	103	101	100	100	100	100	100		125
		93	89	86	84	83	82	82	80		123
		89	89	89	89	89	88	88	87		105
	KI (n=3)	138	132	125	117	112	106	106	106		172
		121	101	90	83	78	77	77	77		185
		90	83	76	74	73	72	71	71		150

## Sheet: Supplementary Fig. 7
Supplementary Fig. 7b	Relative mRNA expression (fold)
	1-cell	1-somite	1 dpf	2 dpf	3 dpf	5 dpf	7 dpf	10 dpf	1 mpf	NC
cx30.3	1	0.126745	2.9897	1.83401	1.8025	3.17114	2.15099	1.22264	0.285191	/
cx34.4	1	2.71321	6.40856	4.24275	7.33603	14.9804	22.8639	24.5049	17.3276	/
cx35	0	1	0.282241	0.50874	1.56917	8.75435	5.57897	1.84038	0.655197	/
cx39.9	0	0	1	0.678302	0.378929	0.918064	0.983957	1.0693	0.261824	/
cx43	1	0.0653803	8.84585	8	20.393	45.0983	53.4456	31.4503	13.0864	/
cx43.4	1	2.00694	0.167241	0.0745835	0.0365243	0.0276802	0.0250334	0.0183892	0.0214928	/
cx44.1	0	1	15.1719	29.9261	18.7437	25.0198	18.8523	8.51496	1.39636	/
cx47.1	1	0.450625	0.256139	0.243164	2.73208	32.6724	25.1939	13.4543	13.6422	/
cx48.5	0	1	1.7818	4.93597	7.32756	14.1723	13.8967	9.22149	1.9611	/
cx52.6	0	1	0.0821839	0.0715453	0.429283	0.752623	1.64718	0.846745	0.91067	/
cx55.5	1	5.01066	1.29235	0.675955	1.61328	7.13543	7.18506	5.52127	4	/
										note: n=1
Supplementary Fig. 7d
gene	cx30.3	cx34.4	cx35	cx44.1	cx47.1	cx48.5	cx52.6	cx55.5
sgRNA site	sg-2	sg-2	sg-2	sg-2	sg-2	sg-2	sg-2	sg-2
GFP-positive embryos / microinjected embryos	0/178	0/236	0/233	0/199	0/307	0/254	0/159	0/289

## Sheet: Supplementary Fig. 15
Supplementary Fig. 15c	Relative mRNA expression (fold)
gene	cx34.4			cx35			cx43 (eGFP)			cx43.4 (eGFP)			cx43.4 (mCherry)			cx47.1			cx52.6			cx55.5
genotype	WT	HT	HM	WT	HT	HM	WT	HT	HM	WT	HT	HM	WT	HT	HM	WT	HT	HM	WT	HT	HM	WT	HT	HM
2-ΔΔCt (n=3)	1	0.965936	0.814131	1	2.41719	2.48515	1	1.79834	1.13288	1	0.911722	0.954842	1	0.858565	0.689362	1	1.21419	1.47427	1	1.42734	1.52626	1	1.74513	2.03261
	0.943874	0.943874	0.799221	1.26284	1.68958	1.66632	1.06437	0.983957	1.24545	0.835088	0.653685	0.705475	0.852635	0.814131	0.83702	0.718636	1.09936	1.30435	1.20303	0.590496	0.63728	0.952638	2.03731	1.01396
	1.17555	0.860551	0.835088	1.45062	1.68568	1.48452	1.09682	1.08172	1.07674	0.835088	0.775572	0.718636	0.905425	0.911722	0.76313	0.943874	1.20025	1.74513	0.92445	0.632878	0.478525	1.00463	2.71321	1.16743
		technical repeat (Ct)			average	ΔCt	ΔΔCt	2-ΔΔCt
cx34.4-WT	repeat 1	23.09	23.02	22.97	23.0267	6.18667	0	1
	repeat 2	22.82	22.76	22.74	22.7733	6.27	0.0833333	0.943874
	repeat 3	22.48	22.47	22.52	22.49	5.95333	-0.233333	1.17555
β-actin (cx34.4-WT)	repeat 1	16.67	16.64	17.21	16.84
	repeat 2	16.54	16.49	16.48	16.5033
	repeat 3	16.47	16.46	16.68	16.5367
cx34.4-HT	repeat 1	23.35	23.44	23.27	23.3533	6.23667	0.05	0.965936
	repeat 2	23.18	22.92	22.94	23.0133	6.27	0.0833333	0.943874
	repeat 3	23.43	23.05	23.03	23.17	6.40333	0.216667	0.860551
β-actin (cx34.4-HT)	repeat 1	17.5	16.89	16.96	17.1167
	repeat 2	16.59	16.69	16.95	16.7433
	repeat 3	16.6	16.8	16.9	16.7667
cx34.4-HM	repeat 1	24.03	24.13	23.96	24.04	6.48333	0.296667	0.814131
	repeat 2	23.74	23.29	23.3	23.4433	6.51	0.323333	0.799221
	repeat 3	23.88	23.44	23.67	23.6633	6.44667	0.26	0.835088
β-actin (cx34.4-HM)	repeat 1	17.54	17.55	17.58	17.5567
	repeat 2	16.91	16.91	16.98	16.9333
	repeat 3	17.11	17.05	17.49	17.2167
cx35-WT	repeat 1	23.68	23.64	24.04	23.7867	7.23667	0	1
	repeat 2	22.42	22.5	22.36	22.4267	6.9	-0.336667	1.26284
	repeat 3	22.3	22.25	22.07	22.2067	6.7	-0.536667	1.45062
β-actin (cx35-WT)	repeat 1	16.56	16.67	16.42	16.55
	repeat 2	15.33	15.38	15.87	15.5267
	repeat 3	15.35	15.36	15.81	15.5067
cx35-HT	repeat 1	23.24	22.82	23.34	23.1333	5.96333	-1.27333	2.41719
	repeat 2	22.47	22.42	22.42	22.4367	6.48	-0.756667	1.68958
	repeat 3	22.43	22.36	22.35	22.38	6.48333	-0.753333	1.68568
β-actin (cx35-HT)	repeat 1	17.19	17.16	17.16	17.17
	repeat 2	15.93	15.96	15.98	15.9567
	repeat 3	15.86	15.9	15.93	15.8967
cx35-HM	repeat 1	22.26	22.32	22.37	22.3167	5.92333	-1.31333	2.48515
	repeat 2	22.07	22.27	22.1	22.1467	6.5	-0.736667	1.66632
	repeat 3	22.69	22.67	22.58	22.6467	6.66667	-0.57	1.48452
β-actin (cx35-HM)	repeat 1	16.15	16.21	16.82	16.3933
	repeat 2	15.59	15.67	15.68	15.6467
	repeat 3	16.28	15.79	15.87	15.98
cx43-WT	repeat 1	19.7	19.68	19.71	19.6967	2.72	0	1
	repeat 2	19.09	19.04	19.07	19.0667	2.63	-0.09	1.06437
	repeat 3	18.98	18.99	18.97	18.98	2.58667	-0.133333	1.09682
β-actin (cx43-WT)	repeat 1	16.78	16.8	17.35	16.9767
	repeat 2	16.49	16.43	16.39	16.4367
	repeat 3	16.42	16.4	16.36	16.3933
cx43-HT	repeat 1	20.15	20.23	20.11	20.1633	1.87333	-0.846667	1.79834
	repeat 2	19.53	19.64	19.55	19.5733	2.74333	0.0233333	0.983957
	repeat 3	19.44	19.39	19.4	19.41	2.60667	-0.113333	1.08172
β-actin (cx43-HT)	repeat 1	18.54	17.98	18.35	18.29
	repeat 2	16.8	16.85	16.84	16.83
	repeat 3	16.88	16.61	16.92	16.8033
cx43-HM	repeat 1	19.83	19.92	19.8	19.85	2.54	-0.18	1.13288
	repeat 2	19.74	19.88	19.87	19.83	2.40333	-0.316667	1.24545
	repeat 3	19.62	19.59	19.58	19.5967	2.61333	-0.106667	1.07674
β-actin (cx43-HM)	repeat 1	17.29	17.31	17.33	17.31
	repeat 2	17.27	17.31	17.7	17.4267
	repeat 3	16.82	16.85	17.28	16.9833
cx43.4eGFP-WT	repeat 1	18.69	18.62	18.53	18.6133	2.54333	0	1
	repeat 2	17.98	17.94	17.94	17.9533	2.80333	0.26	0.835088
	repeat 3	17.97	17.87	17.83	17.89	2.80333	0.26	0.835088
β-actin (cx43.4eGFP-WT)	repeat 1	15.94	16.08	16.19	16.07
	repeat 2	14.95	15.02	15.48	15.15
	repeat 3	14.92	14.92	15.42	15.0867
cx43.4eGFP-HT	repeat 1	18.96	18.96	18.87	18.93	2.67667	0.133333	0.911722
	repeat 2	17.9	17.85	17.92	17.89	3.15667	0.613333	0.653685
	repeat 3	17.89	17.97	17.83	17.8967	2.91	0.366667	0.775572
β-actin (cx43.4eGFP-HT)	repeat 1	16.09	16.18	16.49	16.2533
	repeat 2	14.73	14.69	14.78	14.7333
	repeat 3	14.81	14.83	15.32	14.9867
cx43.4eGFP-HM	repeat 1	18.59	18.59	18.55	18.5767	2.61	0.0666667	0.954842
	repeat 2	18.08	18.12	17.93	18.0433	3.04667	0.503333	0.705475
	repeat 3	17.92	18.01	17.87	17.9333	3.02	0.476667	0.718636
β-actin (cx43.4eGFP-HM)	repeat 1	15.56	16.11	16.23	15.9667
	repeat 2	14.94	15.01	15.04	14.9967
	repeat 3	15.3	14.72	14.72	14.9133
cx43.4mCherry-WT	repeat 1	18.49	18.4	18.37	18.42	2.83333	0	1
	repeat 2	17.8	17.74	17.71	17.75	3.06333	0.23	0.852635
	repeat 3	17.86	17.81	17.79	17.82	2.97667	0.143333	0.905425
β-actin (cx43.4mCherry-WT)	repeat 1	15.61	15.32	15.83	15.5867
	repeat 2	14.64	14.7	14.72	14.6867
	repeat 3	14.87	14.83	14.83	14.8433
cx43.4mCherry-HT	repeat 1	18.9	18.83	18.78	18.8367	3.05333	0.22	0.858565
	repeat 2	17.79	17.82	17.77	17.7933	3.13	0.296667	0.814131
	repeat 3	17.85	17.81	17.78	17.8133	2.96667	0.133333	0.911722
β-actin (cx43.4mCherry-HT)	repeat 1	15.7	15.75	15.9	15.7833
	repeat 2	14.58	14.61	14.8	14.6633
	repeat 3	14.84	14.6	15.1	14.8467
cx43.4mCherry-HM	repeat 1	18.76	18.81	18.69	18.7533	3.37	0.536667	0.689362
	repeat 2	18.01	18.01	18.03	18.0167	3.09	0.256667	0.83702
	repeat 3	18.12	18.06	18.05	18.0767	3.22333	0.39	0.76313
β-actin (cx43.4mCherry-HM)	repeat 1	15.04	15.35	15.76	15.3833
	repeat 2	14.78	14.79	15.21	14.9267
	repeat 3	14.72	14.71	15.13	14.8533
cx47.1-WT	repeat 1	24.97	25.02	25.92	25.3033	8.84667	0	1
	repeat 2	24.86	24.69	24.76	24.77	9.32333	0.476667	0.718636
	repeat 3	24.44	24.41	24.26	24.37	8.93	0.0833333	0.943874
β-actin (cx47.1-WT)	repeat 1	16.63	16.36	16.38	16.4567
	repeat 2	15.24	15.27	15.83	15.4467
	repeat 3	15.26	15.34	15.72	15.44
cx47.1-HT	repeat 1	25.34	25.57	25.4	25.4367	8.56667	-0.28	1.21419
	repeat 2	24.02	24.11	23.95	24.0267	8.71	-0.136667	1.09936
	repeat 3	23.9	23.85	23.84	23.8633	8.58333	-0.263333	1.20025
β-actin (cx47.1-HT)	repeat 1	16.91	16.66	17.04	16.87
	repeat 2	15.29	15.32	15.34	15.3167
	repeat 3	15.21	15.29	15.34	15.28
cx47.1-HM	repeat 1	25.06	25.11	24.94	25.0367	8.28667	-0.56	1.47427
	repeat 2	23.92	24.02	23.76	23.9	8.46333	-0.383333	1.30435
	repeat 3	23.48	23.68	23.49	23.55	8.04333	-0.803333	1.74513
β-actin (cx47.1-HM)	repeat 1	16.68	16.72	16.85	16.75
	repeat 2	15.44	15.41	15.46	15.4367
	repeat 3	15.79	15.32	15.41	15.5067
cx52.6-WT	repeat 1	27.04	27.09	27.32	27.15	9.88333	0	1
	repeat 2	25.94	26.04	26.11	26.03	9.61667	-0.266667	1.20303
	repeat 3	26.3		26.44	26.37	9.99667	0.113333	0.92445
β-actin (cx52.6-WT)	repeat 1	17.46	17.11	17.23	17.2667
	repeat 2	16.41	16.38	16.45	16.4133
	repeat 3	16.4	16.38	16.34	16.3733
cx52.6-HT	repeat 1	28.34	28.2	28.14	28.2267	9.37	-0.513333	1.42734
	repeat 2	27.5	27.96	27.57	27.6767	10.6433	0.76	0.590496
	repeat 3	27.65	27.9	27.99	27.8467	10.5433	0.66	0.632878
β-actin (cx52.6-HT)	repeat 1	18.56	18.34	19.67	18.8567
	repeat 2	17.03	17.02	17.05	17.0333
	repeat 3	17.37	17	17.54	17.3033
cx52.6-HM	repeat 1	27.45	27.43	27.33	27.4033	9.27333	-0.61	1.52626
	repeat 2	27.94	28.3	27.95	28.0633	10.5333	0.65	0.63728
	repeat 3	28.53	28.27	28.01	28.27	10.9467	1.06333	0.478525
β-actin (cx52.6-HM)	repeat 1	17.49	17.58	19.32	18.13
	repeat 2	17.28	17.41	17.9	17.53
	repeat 3	17.16	17.21	17.6	17.3233
cx55.5-WT	repeat 1	26.28	26.46	26.48	26.4067	9.58333	0	1
	repeat 2	26.54	26.35	26.37	26.42	9.65333	0.07	0.952638
	repeat 3	26.09	26.09	26.06	26.08	9.57667	-0.00666667	1.00463
β-actin (cx55.5-WT)	repeat 1	16.89	16.77	16.81	16.8233
	repeat 2	16.76	16.78	16.76	16.7667
	repeat 3	16.58	16.51	16.42	16.5033
cx55.5-HT	repeat 1	26.7	26.51	26.51	26.5733	8.78	-0.803333	1.74513
	repeat 2	24.6	24.8	24.61	24.67	8.55667	-1.02667	2.03731
	repeat 3	24.69	23.91	24.78	24.46	8.14333	-1.44	2.71321
β-actin (cx55.5-HT)	repeat 1	17.73	17.67	17.98	17.7933
	repeat 2	15.97	15.97	16.4	16.1133
	repeat 3	16.5	15.99	16.46	16.3167
cx55.5-HM	repeat 1	26.97	26.63	26.85	26.8167	8.56	-1.02333	2.03261
	repeat 2	26.05	26.05	26.13	26.0767	9.56333	-0.02	1.01396
	repeat 3	26.09	25.95	26.06	26.0333	9.36	-0.223333	1.16743
β-actin (cx55.5-HM)	repeat 1	18.16	18.11	18.5	18.2567
	repeat 2	16.37	16.34	16.83	16.5133
	repeat 3	16.54	16.48	17	16.6733

## Sheet: Supplementary Fig. 17
Supplementary Fig. 17b	Mean fluoresence intensity (a.u.)
promotor	E1b		miniCMV		TATA		random		C
dosage	0.9×10-17 mol/oosperm	1.8×10-17 mol/oosperm	0.9×10-17 mol/oosperm	1.8×10-17 mol/oosperm	0.9×10-17 mol/oosperm	1.8×10-17 mol/oosperm	0.9×10-17 mol/oosperm	1.8×10-17 mol/oosperm	0.9×10-17 mol/oosperm	1.8×10-17 mol/oosperm
8 h (n=3)	1.07	1.36	2.81	3.14	1.02	1.27	1	1.17	0.06	/
	1.06	1.23	2.21	3.56	1	1.6	0.96	0.99	0.06	/
	0.82	1.09	2.71	4.26	0.85	1.37	1.07	1.16	0.06	/
24 h (n=3)	0.89	1.44	4.35	8.95	1.45	1.64	1.56	1.7	0.97	/
	0.98	1.13	4.13	7.92	1.34	1.75	1.45	1.22	0.95	/
	0.93	1.25	4.81	7.88	1.44	1.99	1.58	1.35	0.88	/
Supplementary Fig. 17d	Mean fluoresence intensity (a.u.)
promotor	E1b		miniCMV		TATA		random		C
	-VP64	+VP64	-VP64	+VP64	-VP64	+VP64	-VP64	+VP64	-VP64	+VP64
8 h (n=3)	1.11	19.48	2.24	13.91	1.02	14.12	1.08	1.89	0.08	0.08
	1.05	18.26	3.11	12.96	1.08	10.69	1.04	1.84	0.08	0.07
	1.15	19.75	1.87	14.49	1.01	11.58	1.08	2.28	0.07	0.07
24 h (n=3)	1.18	47.88	5.51	41.67	1.44	34.57	1.44	3.52	0.65	0.82
	1.17	54.89	3.47	42.64	1.34	34.7	1.47	4.83	0.72	0.79
	1	49.83	4.26	49.88	1.36	29.44	1.4	4.4	0.7	0.71

[truncated: 5 more sheets: Supplementary Fig. 18, Supplementary Fig. 23, Supplementary Fig. 25, Supplementary Fig. 27, Supplementary Fig. 28]
