# Supplementary material for: Optimal tagging strategies for illuminating expression profiles of genes with different abundance in zebrafish
Source: Commun Biol. 2023 Dec 21;6:1300. doi: 10.1038/s42003-023-05686-1 (PMC10739737; doi:10.1038/s42003-023-05686-1)
Supplement: Supplementary file 8 — Supplementary Data 5 [file 42003_2023_5686_MOESM8_ESM.xlsx]

## Sheet: Sheet1
Fig 1e, 1g, 2d, 2e, 5d, and Supplementary Fig. 25c
Fig. 1e, 1g
cx43.4
strategy	MMEJ-S-25	MMEJ-S-25	HR	NHEJ
	G+	G-
desired F0 fish	3	0	0	0
tested F0 fish	10	30	32	30
mosaicism (KI F1 / all F1)	49/157 (31.2%)	/	/	/
	22/179 (12.3%)
	35/231 (15.2%)
cx43
strategy	MMEJ-S-25	MMEJ-S-25	HR
	G+	G-
desired F0 fish	3	0	0
tested F0 fish	6	30	32
mosaicism (KI F1 / all F1)	21/146 (14.4%)	/	/
	56/210 (26.7%)
	13/119 (10.9%)
Fig. 2d, 2e
gene	cx30.3				cx34.4
sgRNA site	sg-1		sg-2		sg-1		sg-2
	P+	P-	P+	P-	P+	P-	P+	P-
desired F0 fish	2	0	3	0	2	0	3	0
tested F0 fish	6	30	11	30	12	31	12	30
mosaicism (KI F1 / all F1)	42/186 (22.6%)	/	48/216 (22.2%)	/	51/144 (35.4%)	/	10/171 (5.8%)	/
	51/191 (26.7%)		18/78 (23.1%)		28/175 (16%)		14/101 (13.9%)
			7/91 (7.7%)				26/135 (19.3%)
Fig. 5d, Supplementary Fig. 25c
cx43.4
modification	5'-12PS	5'-12PS	unmodified
	G+	G-
desired F0 fish	4	0	0
tested F0 fish	5	20	20
mosaicism (KI F1 / all F1)	46/217 (21.2%)	/	/
	9/64 (14%)
	45/125 (36%)
	36/220 (16.4%)
cx43
modification	5'-12PS	5'-12PS	unmodified
	G+	G-
desired F0 fish	3	0	0
tested F0 fish	4	21	20
mosaicism (KI F1 / all F1)	17/91 (18.7%)	/	/
	71/227 (31.3%)
	15/145 (10.3%)
