# Supplementary material for: Optimal tagging strategies for illuminating expression profiles of genes with different abundance in zebrafish
Source: Commun Biol. 2023 Dec 21;6:1300. doi: 10.1038/s42003-023-05686-1 (PMC10739737; doi:10.1038/s42003-023-05686-1)
Supplement: Supplementary file 9 — Supplementary Data 6 [file 42003_2023_5686_MOESM9_ESM.zip]

Archive with 7 entries (7 files):
- Supplementary Data 6/1 - Supplementary Figure 23a.cdx
- Supplementary Data 6/2 - Supplementary Figure 23d.cdx
- Supplementary Data 6/3 - Supplementary Figure 23d.cdx
- Supplementary Data 6/4 - Supplementary Figure 23d.cdx
- Supplementary Data 6/5 - Supplementary Figure 23d.cdx
- Supplementary Data 6/6 - Supplementary Figure 23d.cdx
- Supplementary Data 6/7 - Supplementary Figure 23d.cdx
